# Supplementary material for: Impact of Post-Procedural Change in Left Ventricle Systolic Function on Survival after Percutaneous Edge-to-Edge Mitral Valve Repair
Source: J Clin Med. 2021 Oct 16;10(20):4748. doi: 10.3390/jcm10204748 (PMC8537749; doi:10.3390/jcm10204748)
Supplement: Supplementary file 1 [file jcm-10-04748-s001.zip]

Archive with 1 entries (1 files):
- jcm-1391046-supplementary.pdf
